# Supplementary material for: Preparation and Characterization of Polyanhydride Terminated with Oleic Acid Extracted from Olive Mills Waste
Source: Polymers (Basel). 2022 Nov 8;14(22):4799. doi: 10.3390/polym14224799 (PMC9698653; doi:10.3390/polym14224799)
Supplement: Supplementary file 1 [file polymers-14-04799-s001.zip]

Archive with 1 entries (1 files):
- polymers-1997471-supplementary.pdf
